# Supplementary material for: NPK nano-fertilizers enhance growth, oil quality, and yield regularity in Picual olive trees
Source: Sci Rep. 2025 Sep 12;15:32495. doi: 10.1038/s41598-025-17267-9 (PMC12432146; doi:10.1038/s41598-025-17267-9)
Supplement: Supplementary file 1 — Supplementary Material 1 [file 41598_2025_17267_MOESM1_ESM.xlsx]

## Sheet: NPKNF exp
Note: Black colour is for the first season, while red colour is for the second one
2022							2023												2024
June	July	August	September	October	November	December	January	February	March	April	May	June	July	August	September	October	November	December	January	February	March	April	May	June	July	August	September	October	November	December
Trees in the "on-year" season were chosen	1st spray	2nd spray	3rd spray	Shoot length was re-measured (2nd time)						Average number of inflorescences per shoot was counted		Final fruit set (%) was measured			Yield was harvested and weighted
Shoots were selected				Number of newly developed shoots were counted								Fruit drop (%) was calculated			Alternate bearing severity was calculated
Shoot length was measured (1st time)				Length of the new shoots were measured						Number of flowers per inflorescence were assessed		Different trees in the "on-year" season were chosen	1st spray	2nd spray	3rd spray	Shoot length was re-measured						Average number of inflorescences per shoot was evaluated		Final fruit set (%) was measured			Yield was harvested and weighted
				Leaf fresh and dry weight were determined						Percentage of perfect flower was calculated		Shoots were selected				Number of newly developed shoots were counted						Flowering denisty was determined		Fruit drop (%) was calculated			Alternate bearing severity was calculated
				Yield was harvested and weighted	Chemical analysis					Initial fruit set (%) was determined		Shoot length was measured				Length of the new shoots were measured						Number of flowers per inflorescence were assessed
																Leaf fresh and dry weight were determined						Percentage of perfect flower was calculated
																Yield was harvested and weighted						Initial fruit set (%) was determined						Data analysis
